# Supplementary material for: A bacterial endophyte exploits chemotropism of a fungal pathogen for plant colonization
Source: Nat Commun. 2020 Oct 16;11:5264. doi: 10.1038/s41467-020-18994-5 (PMC7567819; doi:10.1038/s41467-020-18994-5)
Supplement: Supplementary file 10 — Supplementary Data 1 [file 41467_2020_18994_MOESM10_ESM.xlsx]

## Sheet: Figure 1
	Fig. 1a. P values (log-rank test) of tomato plant survival curves.
		Fol+	Fol+	Fol+	Fol+	Fol+	Fol	H2O	Ra36
		Ra36 1010	Ra36 109	Ra36 108	Ra36 107	Ra36 106
	Fol+Ra36 1010	-
	Fol+Ra36 109	0.6725	-
	Fol+Ra36 108	0.1964	0.3983	-
	Fol+Ra36 107	0.0305	0.0586	0.2881	-
	Fol+Ra36 106	0.0007	0.002	0.0187	0.2347	-
	Fol	<0.0001	<0.0001	0.0003	0.0031	0.129	-
	H2O	0.0638	0.0291	0.0053	0.0002	<0.0001	<0.0001	-
	Ra36	0.0638	0.0291	0.0053	0.0002	<0.0001	<0.0001	>0.9999	-
	Fig. 1b. P values, F values and degrees of freedom (one-way ANOVA followed by Tukey’s multiple comparisons test).
	Upper graph
	Comparison	Significant	Adjusted P Value	F Value	Degrees of freedom
	H2O vs. Fol	No	>0.9999	0.000	12
	H2O vs. Ra 36	Yes	<0.0001	15510	12
	H2O vs. Ra 36 gcd-	Yes	<0.0001	15200	12
	H2O vs. Fol + Ra 36	Yes	<0.0001	12120	12
	H2O vs. Fol + Ra 36 gcd-	Yes	<0.0001	13890	12
	Fol vs. Ra 36	Yes	<0.0001	15510	12
	Fol vs. Ra 36 gcd-	Yes	<0.0001	15200	12
	Fol vs. Fol + Ra 36	Yes	<0.0001	12120	12
	Fol vs. Fol + Ra 36 gcd-	Yes	<0.0001	13890	12
	Ra 36 vs. Ra 36 gcd-	No	>0.9999	0.3094	12
	Ra 36 vs. Fol + Ra 36	No	0.2313	3389	12
	Ra 36 vs. Fol +Ra 36 gcd-	No	0.8555	1613	12
	Ra 36 gcd- vs. Fol + Ra 36	No	0.3143	3079	12
	Ra 36 gcd- vs. Fol + Ra 36 gcd-	No	0.9334	1303	12
	Fol + Ra 36 vs. Fol +Ra 36 gcd-	No	0.8021	1776	12
	Lower graph
	Comparison	Significant	Adjusted P Value	F Value	Degrees of freedom
	H2O vs. Fol	Yes	<0.0001	44600	12
	H2O vs. Ra 36	No	>0.9999	0.000	12
	H2O vs. Ra 36 gcd-	No	>0.9999	0.000	12
	H2O vs. Fol + Ra 36	No	0.7182	2002	12
	H2O vs. Fol + Ra 36 gcd-	Yes	<0.0001	40430	12
	Fol vs. Ra 36	Yes	<0.0001	44600	12
	Fol vs. Ra 36 gcd-	Yes	<0.0001	44600	12
	Fol vs. Fol + Ra 36	Yes	<0.0001	42600	12
	Fol vs. Fol + Ra 36 gcd-	No	0.0978	4176	12
	Ra 36 vs. Ra 36 gcd-	No	>0.9999	0.000	12
	Ra 36 vs. Fol + Ra 36	No	0.7182	2002	12
	Ra 36 vs. Fol +Ra 36 gcd-	Yes	<0.0001	40430	12
	Ra 36 gcd- vs. Fol + Ra 36	No	0.7182	2002	12
	Ra 36 gcd- vs. Fol + Ra 36 gcd-	Yes	<0.0001	40430	12
	Fol + Ra 36 vs. Fol +Ra 36 gcd-	Yes	<0.0001	38430	12
	Fig. 1f. P values (log-rank test) of tomato plant survival curves.
	Unsterilized soil
		Fol+Ra36 Soil	Fol+Ra36 Root	Fol+Ra36 gcd- Soil	Fol+Ra36 gcd- Root	Fol	H2O
	Fol+Ra36 Soil	-
	Fol+Ra36	0.2048	-
	Fol+Ra36 Root
	Fol+Ra36 gcd- Soil	0.1488	0.0062	-
	Fol+Ra36 gcd- Root	0.5068	0.0351	0.5982	-
	Fol	0.0041	<0.0001	0.2948	0.0585	-
	H2O	0.0069	0.0726	<0.0001	0.0011	<0.0001	-
	Sterilized soil
		Fol+Ra36 Soil	Fol+Ra36 Root	Fol+Ra36 gcd- Soil	Fol+Ra36 gcd- Root	Fol	H2O
	Fol+Ra36 Soil	-
	Fol+Ra36 Root	0.2203	-
	Fol+Ra36 gcd- Soil	0.2041	0.0129	-
	Fol+Ra36 gcd- Root	0.7844	0.3194	0.1439	-
	Fol	0.0187	0.0004	0.1774	0.0102	-
	H2O	0.0011	0.016	<0.0001	0.0011	<0.0001	-

## Sheet: Figure 3
	Fig. 3b. P values, t values and degrees of freedom (two-tailed, unpaired Student’s t-test).
	Strain	Comparison	Significant	Adjusted P Value	t-value	Degrees of freedom
	wt	Tomato roots vs. Tomato roots + Fol	Yes	0.0004	11.30	4
	gcd-	Tomato roots vs. Tomato roots + Fol	Yes	0.0087	4786	4
	fliC-	Tomato roots vs. Tomato roots + Fol	No	0.735	0.3629	4
	Fig. 3c. P values, F values and degrees of freedom (one-way ANOVA followed by Tukey’s multiple comparisons test).
	Strain	Comparison	Significant	Adjusted P Value	F Value	Degrees of freedom
	wt	PBS 5.8 vs. Fol 8.0	Yes	<0.0001	22.39	6
		PBS 5.8 vs. Fol 5.8	No	0.5875	1455	6
		Fol 8.0 vs. Fol 5.8	Yes	<0.0001	20.93	6
	Fig. 3d. P values, F values and degrees of freedom (one-way ANOVA followed by Tukey’s multiple comparisons test).
	Strain	Comparison	Significant	Adjusted P Value	F Value	Degrees of freedom
	wt	PBS 8.0 vs. Fol 8.0	No	0.8807	0.6865	6
		PBS 8.0 vs. Fol 5.8	Yes	0.0022	8571	6
		Fol 8.0 vs. Fol 5.8	Yes	0.0015	9257	6
	Fig. 3e. P values, F values and degrees of freedom (one-way ANOVA followed with a Dunnett’s post hoc test).
	Strain	Comparison	Significant	Adjusted P Value	F Value	Degrees of freedom
	wt	pH 5.8 vs. pH 4.0	Yes	0.0376	2792	9
		pH 5.8 vs. pH 8.0	Yes	<0.0001	7871	9
	gcd-	pH 5.8 vs. pH 4.0	Yes	0.0033	4387	9
		pH 5.8 vs. pH 8.0	Yes	<0.0001	10.57	9
	fliC-	pH 5.8 vs. pH 4.0	No	0.8368	0.5025	9
		pH 5.8 vs. pH 8.0	No	0.8487	0.4815	9

## Sheet: Figure 4
	Fig. 4e. P values, F values and degrees of freedom (one-way ANOVA followed by Tukey’s multiple comparisons test).
	Upper graph
	Comparison	Significant	Adjusted P Value	F Value	Degrees of freedom
	H2O vs. Ra36	No	0.9998	1006	24
	H2O vs. Ra36 gcd-	No	0.9996	1084	24
	H2O vs. Ra36 flic-	No	>0.9999	0.02745	24
	H2O vs. Fol + Ra36	Yes	<0.0001	23.54	24
	H2O vs. Fol + Ra36 gcd-	Yes	<0.0001	13.7	24
	H2O vs. Fol + Ra36 fliC-	No	0.6916	2823	24
	H2O vs. Fol ste2Δ + Ra36	No	0.4939	3272	24
	H2O vs. Fol ste2Δ + Ra36 gcd-	No	0.9288	2.11	24
	H2O vs. Fol ste2Δ + Ra36 fliC-	No	>0.9999	0.1481	24
	H2O vs. Fol Ste2Δ	No	>0.9999	0	24
	H2O vs. Fol	No	>0.9999	0	24
	Ra36 vs. Ra36 gcd-	No	>0.9999	0.07822	24
	Ra36 vs. Ra36 fliC-	No	0.9999	0.9784	24
	Ra36 vs. Ra36 +Fol	Yes	<0.0001	22.53	24
	Ra36 vs. Fol + Ra36 gcd-	Yes	<0.0001	12.7	24
	Ra36 vs. Fol + Ra36 fliC	No	0.9734	1817	24
	Ra36 vs. Fol ste2Δ + Ra36	No	0.892	2266	24
	Ra36 vs. Fol ste2Δ + Ra36 gcd-	No	0.9996	1104	24
	Ra36 vs. Fol ste2Δ + Ra36 fliC-	No	>0.9999	0.8578	24
	Ra36 vs. Fol ste2Δ	No	0.9998	1006	24
	Ra36 vs. Fol	No	0.9998	1006	24
	Ra36 gcd- vs. Ra36 fliC-	No	0.9997	1057	24
	Ra36 gcd- vs. Fol +Ra36	Yes	<0.0001	22.45	24
	Ra36 gcd- vs. Fol + Ra36 gcd-	Yes	<0.0001	12.62	24
	Ra36 gcd- vs. Fol + Ra36 fliC-	No	0.9806	1739	24
	Ra36 gcd- vs. Ra36 + Fol ste2Δ	No	0.9117	2188	24
	Ra36 gcd- vs. Fol ste2Δ + Ra36 gcd-	No	0.9998	1026	24
	Ra36 gcd- vs. Fol ste2Δ + Ra36 fliC-	No	>0.9999	0.936	24
	Ra36 gcd- vs. Fol ste2Δ	No	0.9996	1084	24
	Ra36 gcd- vs. Fol	No	0.9996	1084	24
	Ra36 fliC- vs. Fol + Ra36	Yes	<0.0001	23.51	24
	Ra36 fliC- vs. Fol + Ra36 gcd-	Yes	<0.0001	13.68	24
	Ra36 fliC- vs. Fol + Ra36 fliC-	No	0.7034	2796	24
	Ra36 fliC- vs. Fol ste2Δ + Ra36	No	0.5058	3244	24
	Ra36 fliC- vs. Fol ste2Δ + Ra36 gcd-	No	0.9343	2083	24
	Ra36 fliC- vs. Fol ste2Δ + Ra36 fliC-	No	>0.9999	0.1207	24
	Ra36 fliC- vs. Fol ste2Δ	No	>0.9999	0.02745	24
	Ra36 fliC- vs. Fol	No	>0.9999	0.02745	24
	Fol + Ra36 vs. Fol + Ra36 gcd-	Yes	<0.0001	9835	24
	Fol +Ra36 vs. Fol + Ra36 fliC-	Yes	<0.0001	20.71	24
	Fol + Ra36 vs. Fol ste2Δ + Ra36	Yes	<0.0001	20.27	24
	Fol + Ra36 vs. Fol ste2Δ + Ra36 gcd-	Yes	<0.0001	21.43	24
	Fol + Ra36 vs. Fol ste2Δ + Ra36 fliC-	Yes	<0.0001	23.39	24
	Fol + Ra36 vs. Fol ste2Δ	Yes	<0.0001	23.54	24
	Fol + Ra36 vs. Fol	Yes	<0.0001	23.54	24
	Fol + Ra36 gcd- vs. Fol + Ra36 fliC-	Yes	<0.0001	10.88	24
	Fol + Ra36 gcd- vs. Fol ste2Δ + Ra36	Yes	<0.0001	10.43	24
	Fol + Ra36 gcd- vs. Fol ste2Δ + Ra36 gcd-	Yes	<0.0001	11.59	24
	Fol + Ra36 gcd- vs. Fol ste2Δ + Ra36 fliC-	Yes	<0.0001	13.55	24
	Fol + Ra36 gcd- vs. Fol ste2Δ	Yes	<0.0001	13.7	24
	Fol + Ra36 gcd- vs. Fol	Yes	<0.0001	13.7	24
	Fol + Ra36 fliC- vs. Fol ste2Δ + Ra36	No	>0.9999	0.4487	24
	Fol + Ra36 fliC- vs. Fol ste2Δ + Ra36 gcd-	No	>0.9999	0.713	24
	Fol + Ra36 fliC- vs. Fol ste2Δ + Ra36 fliC-	No	0.7533	2675	24
	Fol + Ra36 fliC- vs. Fol ste2Δ	No	0.6916	2823	24
	Fol + Ra36 fliC- vs. Fol	No	0.6916	2823	24
	Fol ste2Δ + Ra36 vs. Fol ste2Δ + Ra36 gcd-	No	0.9993	1162	24
	Fol ste2Δ + Ra36 vs. Fol ste2Δ + Ra36 fliC-	No	0.559	3124	24
	Fol ste2Δ + Ra36 vs. Fol ste2Δ	No	0.4939	3272	24
	Fol ste2Δ + Ra36 vs. Fol	No	0.4939	3272	24
	Fol ste2Δ + Ra36 gcd- vs. Fol ste2Δ + Ra36 fliC-	No	0.9552	1962	24
	Fol ste2Δ + Ra36 gcd- vs. Fol ste2Δ	No	0.9288	2.11	24
	Fol ste2Δ + Ra36 gcd- vs. Fol	No	0.9288	2.11	24
	Fol ste2Δ + Ra36 fliC- vs. Fol ste2Δ	No	>0.9999	0.1481	24
	Fol ste2Δ + Ra36 fliC- vs. Fol	No	>0.9999	0.1481	24
	Fol ste2Δ vs. Fol	No	>0.9999	0	24
	Lower graph
	Comparison	Significant	Adjusted P Value	F Value	Degrees of freedom
	H2O vs. Ra36	No	>0.9999	0	24
	H2O vs. Ra36 gcd-	No	>0.9999	0	24
	H2O vs. Ra36 flic-	No	>0.9999	0	24
	H2O vs. Fol + Ra36	No	0.7084	2784	24
	H2O vs. Fol + Ra36 gcd-	Yes	<0.0001	11.75	24
	H2O vs. Fol + Ra36 fliC-	Yes	<0.0001	13.52	24
	H2O vs. Fol ste2Δ + Ra36	No	0.9993	1171	24
	H2O vs. Fol ste2Δ + Ra36 gcd-	No	0.724	2746	24
	H2O vs. Fol ste2Δ + Ra36 fliC-	No	0.3753	3561	24
	H2O vs. Fol Ste2Δ	Yes	0.0004	8045	24
	H2O vs. Fol	Yes	<0.0001	19.89	24
	Ra36 vs. Ra36 gcd-	No	>0.9999	0	24
	Ra36 vs. Ra36 fliC-	No	>0.9999	0	24
	Ra36 vs. Ra36 +Fol	No	0.7084	2784	24
	Ra36 vs. Fol + Ra36 gcd-	Yes	<0.0001	11.75	24
	Ra36 vs. Fol + Ra36 fliC	Yes	<0.0001	13.52	24
	Ra36 vs. Fol ste2Δ + Ra36	No	0.9993	1171	24
	Ra36 vs. Fol ste2Δ + Ra36 gcd-	No	0.724	2746	24
	Ra36 vs. Fol ste2Δ + Ra36 fliC-	No	0.3753	3561	24
	Ra36 vs. Fol ste2Δ	Yes	0.0004	8045	24
	Ra36 vs. Fol	Yes	<0.0001	19.89	24
	Ra36 gcd- vs. Ra36 fliC-	No	>0.9999	0	24
	Ra36 gcd- vs. Fol +Ra36	No	0.7084	2784	24
	Ra36 gcd- vs. Fol + Ra36 gcd-	Yes	<0.0001	11.75	24
	Ra36 gcd- vs. Fol + Ra36 fliC-	Yes	<0.0001	13.52	24
	Ra36 gcd- vs. Ra36 + Fol ste2Δ	No	0.9993	1171	24
	Ra36 gcd- vs. Fol ste2Δ + Ra36 gcd-	No	0.724	2746	24
	Ra36 gcd- vs. Fol ste2Δ + Ra36 fliC-	No	0.3753	3561	24
	Ra36 gcd- vs. Fol ste2Δ	Yes	0.0004	8045	24
	Ra36 gcd- vs. Fol	Yes	<0.0001	19.89	24
	Ra36 fliC- vs. Fol + Ra36	No	0.7084	2784	24
	Ra36 fliC- vs. Fol + Ra36 gcd-	Yes	<0.0001	11.75	24
	Ra36 fliC- vs. Fol + Ra36 fliC-	Yes	<0.0001	13.52	24
	Ra36 fliC- vs. Fol ste2Δ + Ra36	No	0.9993	1171	24
	Ra36 fliC- vs. Fol ste2Δ + Ra36 gcd-	No	0.724	2746	24
	Ra36 fliC- vs. Fol ste2Δ + Ra36 fliC-	No	0.3753	3561	24
	Ra36 fliC- vs. Fol ste2Δ	Yes	0.0004	8045	24
	Ra36 fliC- vs. Fol	Yes	<0.0001	19.89	24
	Fol + Ra36 vs. Fol + Ra36 gcd-	Yes	<0.0001	8969	24
	Fol +Ra36 vs. Fol + Ra36 fliC-	Yes	<0.0001	10.73	24
	Fol + Ra36 vs. Fol ste2Δ + Ra36	No	0.989	1613	24
	Fol + Ra36 vs. Fol ste2Δ + Ra36 gcd-	No	>0.9999	0.03723	24
	Fol + Ra36 vs. Fol ste2Δ + Ra36 fliC-	No	>0.9999	0.7768	24
	Fol + Ra36 vs. Fol ste2Δ	Yes	0.039	5261	24
	Fol + Ra36 vs. Fol	Yes	<0.0001	17.11	24
	Fol + Ra36 gcd- vs. Fol + Ra36 fliC-	No	0.9786	1763	24
	Fol + Ra36 gcd- vs. Fol ste2Δ + Ra36	Yes	<0.0001	10.58	24
	Fol + Ra36 gcd- vs. Fol ste2Δ + Ra36 gcd-	Yes	<0.0001	9006	24
	Fol + Ra36 gcd- vs. Fol ste2Δ + Ra36 fliC-	Yes	0.0003	8192	24
	Fol + Ra36 gcd- vs. Fol ste2Δ	No	0.3211	3708	24
	Fol + Ra36 gcd- vs. Fol	Yes	0.0003	8139	24
	Fol + Ra36 fliC- vs. Fol ste2Δ + Ra36	Yes	<0.0001	12.34	24
	Fol + Ra36 fliC- vs. Fol ste2Δ + Ra36 gcd-	Yes	<0.0001	10.77	24
	Fol + Ra36 fliC- vs. Fol ste2Δ + Ra36 fliC-	Yes	<0.0001	9955	24
	Fol + Ra36 fliC- vs. Fol ste2Δ	Yes	0.028	5471	24
	Fol + Ra36 fliC- vs. Fol	Yes	0.0064	6376	24
	Fol ste2Δ + Ra36 vs. Fol ste2Δ + Ra36 gcd-	No	0.9909	1576	24
	Fol ste2Δ + Ra36 vs. Fol ste2Δ + Ra36 fliC-	No	0.8561	2.39	24
	Fol ste2Δ + Ra36 vs. Fol ste2Δ	Yes	0.0027	6874	24
	Fol ste2Δ + Ra36 vs. Fol	Yes	<0.0001	18.72	24
	Fol ste2Δ + Ra36 gcd- vs. Fol ste2Δ + Ra36 fliC-	No	>0.9999	0.8141	24
	Fol ste2Δ + Ra36 gcd- vs. Fol ste2Δ	Yes	0.0368	5298	24
	Fol ste2Δ + Ra36 gcd- vs. Fol	Yes	<0.0001	17.14	24
	Fol ste2Δ + Ra36 fliC- vs. Fol ste2Δ	No	0.1223	4484	24
	Fol ste2Δ + Ra36 fliC- vs. Fol	Yes	<0.0001	16.33	24
	Fol ste2Δ vs. Fol	Yes	<0.0001	11.85	24

## Sheet: Supplementary Figure 1
	Supplementary Fig. 1a. P values (log-rank test) of tomato plant survival curves.
		H2O	Fol + Ra36	Fol + Ra36 gcd- #3	Fol + Ra36 gcd- #5	Fol + Ra36 ectopic	Fol
	H2O	-
	Fol + Ra36	0.0346	-
	Fol + Ra36 gcd- #3	<0.0001	0.0125	-
	Fol + Ra36 gcd- #5	<0.0001	0.0038	0.3965	-
	Fol + Ra36 ectopic	0.0728	0.774	0.0055	0.0017	.
	Fol	<0.0001	<0.0001	0.0054	0.0274	<0.0001	-

## Sheet: Supplementary Figure 2
	Supplementary Fig. 2a. P values (log-rank test) of tomato plant survival curves.
	pH 5.0
		H2O	Ra36	Fol	Fol + Ra36
	H2O	-
	Ra36	>0.9999	-
	Fol	0.4743	0.4743	-
	Fol + Ra36	0.4875	0.4875	0.0592	-
	pH 7.0
		H2O	Ra36	Fol	Fol + Ra36
	H2O	-
	Ra36	>0.9999	-
	Fol	<0.0001	<0.0001	-
	Fol + Ra36	<0.0001	<0.0001	0.0492	-

## Sheet: Supplementary Figure 3
	Supplementary Fig. 3a. P values, F values and degrees of freedom (one-way ANOVA followed by Tukey’s multiple comparisons test).
	Comparison	Significant	Adjusted P Value	F Value	Degrees of freedom
	PBS vs. Gal	No	0.17	3289	25
	PBS vs. Glu	Yes	<0.0001	8257	25
	PBS vs. Trp	Yes	0.0003	7054	25
	PBS vs. Gln	Yes	<0.0001	12.5	25
	Gal vs. Glu	Yes	0.0135	4968	25
	Gal vs. Trp	No	0.089	3765	25
	Gal vs. Gln	Yes	<0.0001	9207	25
	Glu vs. Trp	No	0.9118	1203	25
	Glu vs. Gln	Yes	0.0438	4239	25
	Trp vs. Gln	Yes	0.006	5443	25
	Supplementary Fig. 3c. P values, F values and degrees of freedom (one-way ANOVA followed by Tukey’s multiple comparisons test).
	Comparison	Significant	Adjusted P Value	F Value	Degrees of freedom
	H2O vs. Fol	Yes	<0.0001	12.34	15
	H2O vs. Root	Yes	<0.0001	25.08	15
	Fol vs. Root	Yes	<0.0001	12.74	15
	Supplementary Fig. 3d. P values, t values and degrees of freedom (two-tailed, unpaired Student’s t-test).
	Comparison	Significant	Adjusted P Value	t-value	Degrees of freedom
	Fol exudate vs. Roots exudate	Yes	0.0003	5408	10
	Supplementary Fig. 3e. P values, t values and degrees of freedom (two-tailed, unpaired Student’s t-test).
	Comparison	Significant	Adjusted P Value	t-value	Degrees of freedom
	Roots exudate vs. Fol exudate	Yes	0.0033	3835	10
	Supplementary Fig. 3f. P values [Yates’ corrected Chi-squared test (two-sided)].
	Comparison	Adjusted P Value
	H2O vs. Root	<0.0001
	H2O vs. Root exudate	<0.0001
	Root vs. Root exudate	0.257
	Supplementary Fig. 3g. P values (log-rank test) of tomato plant survival curves.
	Unsterilized soil
		Fol+Ra36 Soil	Fol+Ra36 Root	Fol+Ra36 fliC- Soil	Fol+Ra36 fliC- Root	Fol	H2O
	Fol+Ra36 Soil	-
	Fol+Ra36 Root	0.2048	-
	Fol+Ra36 fliC- Soil	0.2216	0.009	-
	Fol+Ra36 fliC- Root	0.3551	0.6638	0.0234	-
	Fol	0.0041	<0.0001	0.2006	<0.0001	-
	H2O	0.0069	0.0726	<0.0001	0.0346	<0.0001	-
	Sterilized soil
		Fol+Ra36 Soil	Fol+Ra36 Root	Fol+Ra36 fliC- Soil	Fol+Ra36 fliC- Root	Fol	H2O
	Fol+Ra36 Soil	-
	Fol+Ra36 Root	0.2203	-
	Fol+Ra36 fliC- Soil	0.6112	0.0790	-
	Fol+Ra36 fliC- Root	0.1662	0.8579	0.0519	-
	Fol	0.0187	0.0004	0.0469	0.0002	-
	H2O	0.0011	0.0160	<0.0001	0.0160	<0.0001	-

## Sheet: Supplementary Figure 4 
	Supplementary Fig. 4a. P values (log-rank test) of tomato plant survival curves.
	Unsterilized soil
	P values (log-rank test)	Fol+Ra36 Soil	Fol+Ra36 Root	Fol+Ra36 gcd- Soil	Fol+Ra36 gcd- Root	Fol+Ra36 fliC- Soil	Fol+Ra36 fliC- Root	Fol	H2O
	Fol+Ra36 Soil	-
	Fol+Ra36 Root	0.2124	-
	Fol+Ra36 gcd- Soil	0.1492	0.0039	-
	Fol+Ra36 gcd- Root	0.3107	0.0247	0.8062	-
	Fol+Ra36 fliC- Soil	0.0366	0.0008	0.3678	0.4073	-
	Fol+Ra36 fliC- Root	0.1915	0.4109	0.0587	0.1540	0.0118	-
	Fol	0.0101	<0.0001	0.3542	0.1478	0.7748	0.0019	-
	H2O	0.0039	0.041	<0.0001	0.0002	<0.0001	0.0090	<0.0001	-
	Sterilized soil
	P values (log-rank test)	Fol+Ra36 Soil	Fol+Ra36 Root	Fol+Ra36 gcd- Soil	Fol+Ra36 gcd- Root	Fol+Ra36 fliC- Soil	Fol+Ra36 fliC- Root	Fol	H2O
	Fol+Ra36 Soil	-
	Fol+Ra36 Root	0.2615	-
	Fol+Ra36 gcd- Soil	0.1597	0.0065	-
	Fol+Ra36 gcd- Root	0.1332	0.0114	0.7418	-
	Fol+Ra36 fliC- Soil	0.2843	0.0334	0.6887	0.4421	-
	Fol+Ra36 fliC- Root	0.6043	0.5543	0.0534	0.0557	0.1522	-
	Fol	0.0337	0.0009	0.1682	0.6145	0.3607	0.0073	-
	H2O	0.0004	0.0069	<0.0001	<0.0001	<0.0001	0.0028	<0.0001	-
