# Supplementary material for: A bacterial endophyte exploits chemotropism of a fungal pathogen for plant colonization
Source: Nat Commun. 2020 Oct 16;11:5264. doi: 10.1038/s41467-020-18994-5 (PMC7567819; doi:10.1038/s41467-020-18994-5)
Supplement: Supplementary file 12 — Source Data [file 41467_2020_18994_MOESM12_ESM.xlsx]

## Sheet: Figure 1
	Day of plant death after inoculation (up to 45 d)	Figure 1 a
		Fol + Ra36 1010		Fol + Ra36 109		Fol + Ra36 108		Fol + Ra36 107		Fol + Ra36 106		Fol		H2O		Ra
		33		29		26		19		17		17		-		-
		34		33		29		22		17		17		-		-
		38		38		29		22		19		19		-		-
		-		43		33		22		19		19		-		-
		-		-		33		36		24		19		-		-
		-		-		44		38		25		24		-		-
		-		-		-		38		29		25		-		-
		-		-		-		42		33		29		-		-
		-		-		-		42		37		33		-		-
		-		-		-		-		43		37		-		-
		-		-		-		-		43		37		-		-
		-		-		-		-		45		37		-		-
		-		-		-		-		-		38		-		-
		-		-		-		-		-		38		-		-
		-		-		-		-		-		45		-		-
		Figure 1 b (upper panel)
		Rel. Ra36 gDNA
		H2O	Fol	Ra36	Ra36 gcd-	Fol + Ra36	Fol + Ra36 gcd-
		0	0	18.4796	18.2123	15.3571	15.5296
		0	0	21.2311	24.0052	14.8624	22.7373
		0	0	22.9258	19.1692	18.7284	17.8557
		Figure 1 b (lower panel)
		Rel. Fol gDNA
		H2O	Fol	Ra36	Ra36 gcd-	Fol + Ra36	Fol + Ra36 gcd-
		0	2.63226	0	0	0.110259	2.46096
		0	2.73918	0	0	0.122026	2.3057
		0	2.333	0	0	0.113488	2.21647
	Day of plant death after inoculation (up to 55 d)	Figure 1 f (Unsterilized soil)
		Fol + Ra36 Soil		Fol + Ra36 Root		Fol + Ra36 gcd-Soil		Fol + Ra36 gcd- Root		Fol		H2O
		19		29		19		22		22		-
		22		33		19		22		22		-
		22		38		19		22		22		-
		22		-		22		25		25		-
		36		-		28		25		27		-
		38		-		28		27		29		-
		-		-		33		27		37		-
		-		-		33		35		37		-
		-		-		33		-		37		-
		-		-		33		-		37		-
		-		-		-		-		39		-
		-		-		-		-		45		-
		-		-		-		-		46		-
		-		-		-		-		52		-
		-		-		-		-		55		-
	Day of plant death after inoculation (up to 45 d)	Figure 1 f (Sterilized soil)
		Fol + Ra36 Soil		Fol + Ra36 Root		Fol + Ra36 gcd-Soil		Fol + Ra36 gcd- Root		Fol		H2O
		22		26		18		25		17		-
		22		29		18		26		17		-
		24		29		22		29		19		-
		27		33		22		29		19		-
		27		33		27		33		24		-
		32		-		28		35		25		-
		33		-		30		35		29		-
		38		-		30		38		33		-
		-		-		38		-		37		-
		-		-		38		-		37		-
		-		-		40		-		37		-
		-		-		40		-		38		-
		-		-		-		-		38		-
		-		-		-		-		40		-
		-		-		-		-		40		-

## Sheet: Figure 2
	Figure 2 d
	H2O + Tomato roots
	pH						GlcA (mM)
	None	4.7	5.1	5.25	5.01		None	0	0	0	0
	Fol	8.68	7.58	7.88	8.12		Fol	0	0	0	0
	Fol + Ra36	4.25	3.72	4.1	4		Fol + Ra36	0.73	0.69	0.89	0.76
	Fol + Ra36 gcd- #3	7.012	6.44	7.22	6.92		Fol + Ra36 gcd- #3	0	0	0	0
	Fol + Ra36 gcd- #5	6.79	7.68	7.15	7.68		Fol + Ra36 gcd- #5	0	0	0	0
	Fol + Ra36 ectopic	3.5	3.98	4.01	3.89		Fol + Ra36 ectopic	0.98	0.77	0.83	0.86
	Figure 2 e
	Unsterilized soil + tomato plants
	pH						GlcA (mM)
	Ra36 + plant	4.87	4.7	5.09	4.88667		Ra36 + plant	0.173	0.2195	0.134	0.1755
	Ra36 gcd- + plant	5.82	6.03	5.91	5.92		Ra36 gcd- + plant	0	0	0	0
	Plant	5.44	5.76	5.64	5.61333		Plant	0	0	0	0
	Sterilized soil + tomato plants
	pH						GlcA (mM)
	Ra36 + plant	4.54	4.97	4.87	4.79333		Ra36 + plant	0.388	0.256	0.28	0.2
	Ra36 gcd- + plant	5.64	5.76	5.98	5.79333		Ra36 gcd- + plant	0	0	0	0
	Plant	5.65	5.56	5.54	5.58333		Plant	0	0	0	0

## Sheet: Figure 3
	Figure 3 b
	Chemotaxis ratio vs. H2O
	Strain	Tomato roots			Tomato roots + Fol
	wt	1.75939	2.10824	2.05421	3.23567	3.20786	3.18511
	gcd-	1.56	1.9873	2.2	2.78	3.092	2.882
	fliC-	1	1.12	1.12	1.12	0.98	1.23
	Figure 3 c
	Chemotaxis ratio vs. PBS pH 5.8
	PBS 5.8	Fol 8.0	Fol 5.8
	0.93808	2.59752	1.12074
	0.88545	2.66873	1.19195
	1.17647	2.87926	1.02167
	Figure 3 d
	Chemotaxis ratio vs. PBS pH 8.0
	PBS 8.0	Fol 8.0	Fol 5.8
	1.05804	1	0.522321
	1.09375	1.12946	0.348214
	0.84821	1.02679	0.178571
	Figure 3 e
	Chemotaxis ratio vs. PBS pH 5.8
	Strain	pH 4.0				pH 5.8				pH 8.0
	wt	0.532	0.401	0.493	0.477	1.102	0.9	1.03	0.968	2.93	2.381	1.896	2.704
	gcd-	0.495	0.48	0.582	0.484	1.271	0.881	0.974	0.874	2.281	2.205	1.9	2.335
	fliC-	0.809	0.849	0.941	1.086	1.086	1.158	0.743	1.013	1.401	1.171	1.086	0.645

## Sheet: Figure 4
	Figure 4 e (upper panel)
	Rel. Ra36 gDNA
	H2O	Ra36	Ra36 gcd-	Ra36 fliC-	Fol + Ra36	Fol + Ra36 gcd-	Fol + Ra36 fliC-	Fol ste2Δ + Ra36	Fol ste2Δ + Ra36 gcd-	Fol ste2Δ + Ra36 fliC-	Fol ste2Δ	Fol
	0	0.88	0.64	0.02	10.21	7.75	1.09	1.83	0.98	0.02	0	0
	0	0.53	0.46	0.01	16.16	6.87	2.87	2.02	0.76	0.01	0	0
	0	0.31	0.76	0.01	13.98	8.88	0.87	1.75	1.87	0.22	0	0
	Figure 4 e (lower panel)
	Rel. Fol gDNA
	H2O	Ra36	Ra36 gcd-	Ra36 fliC-	Fol + Ra36	Fol + Ra36 gcd-	Fol + Ra36 fliC-	Fol ste2Δ + Ra36	Fol ste2Δ + Ra36 gcd-	Fol ste2Δ + Ra36 fliC-	Fol ste2Δ	Fol
	0	0	0	0	1.4	5.53	6.68	0.66	1.12	1.79	2.93	7.72
	0	0	0	0	1.45	4.54	7.54	0.72	1.99	1.56	5.68	11.19
	0	0	0	0	1.3	7.41	5.9	0.36	0.98	1.95	3.36	10.68

## Sheet: Supplementary Figure 1
	Supplementary Figure 1 a
	Day of plant death after inoculation (up to 35 d)	H2O	Fol	Fol + Ra36	Fol + Ra gcd- #3	Fol + Ra36 ectopic	Fol + Ra gcd- #5
		-	16	28	22	27	19
		-	20	29	22	28	19
		-	21	29	23	28	21
		-	23	33	25	-	22
		-	24	-	25	-	22
		-	25	-	28	-	22
		-	27	-	33	-	30
		-	27	-	33	-	32
		-	27	-	34	-	32
		-	27	-	34	-	32
		-	28	-	34	-	34
		-	29	-	-	-	34
		-	30	-	-	-	-
		-	30	-	-	-	-
		-	34	-	-	-	-
		Supplementary Figure 1 f
		Chemotropic index (%)
		Roots	Roots + Ra36
		21.22	25.33
		24.09	28.8
		19.81	23.32
		18.87	26.7
		19.6	25.98

## Sheet: Supplementary Figure 2
																			<
	Day of plant death after inoculation (up to 35 d)	Supplementary Figure 2 a (pH 5.0)
		H2O		Ra36		Fol		Fol + Ra36
		-		-		31		29
		-		-		32		30
		-		-		35		33
	Day of plant death after inoculation (up to 35 d)	Supplementary Figure 2 a (pH 7.0)
		H2O		Ra36		Fol		Fol + Ra36
		-		-		16		19
		-		-		16		19
		-		-		17		19
		-		-		19		19
		-		-		20		20
		-		-		24		22
		-		-		25		25
		-		-		25		26
		-		-		25		26
		-		-		25		26
		-		-		25		29
		-		-		25		30
		-		-		25		30
		-		-		25		32
		-		-		29		35
		Supplementary Figure 2 b
		MMU medium
		pH						GlcA (mM)
		Ra36	2.85	3.27	3.09	3.36		Ra36	46.6	50.6	47.9	45
		Ra36 gcd-	7.73	7.57	8.16	8.14		Ra36 gcd-	-0.51	1.43	3.22	3.31
		Fol	7.25	7.66	7.44	7.7		Fol	5.75	3.98	3.75	4.95
		Fol + Ra36	4.4	4.65	4.22	4.28		Fol + Ra36	26.65	35.12	37.34	33.57
		Fol + Ra36 gcd-	6.54	7.01	6.65	6.92		Fol + Ra36 gcd-	1.5	3.1	3.8	1.9
		Supplementary Figure 2 c
		H2O + Tomato roots
		pH						GlcA (mM)
		Ra36	4.43	4.7	4.68	4.65		Ra36	0.485	0.465	0.4235	0.43455
		Ra36 gcd-	7.52	7.08	7.59	7.08		Ra36 gcd-	0	0	0	0
		Supplementary Figure 2 d
		Time (h)	Ra36			Fol + Ra36			Ra36 gcd-			Fol + Ra36 gcd-			Fol
		0	7	7	7	7	7	7	7	7	7	7	7	7	7	7	7
		1	7.04	7.06	7.03	6.94	6.93	6.9	7.0075	7.00833	7.0075	6.91	6.9	6.95	7.09	7.09	7.1
		2	7	7.02	7	6.9	6.87	6.87	7.015	7.01667	7.015	6.93	6.93	6.79	7.08	7.08	7.09
		3	7.05	7.04	7.01	6.9	6.89	6.88	7.0225	7.025	7.0225	6.84	6.89	6.93	7.09	7.1	7.09
		4	7.07	7.06	7.03	6.82	6.81	6.83	7.03	7.03333	7.03	6.94	6.93	6.93	7.11	7.12	7.11
		5	7.03	7.04	7.05	6.81	6.82	6.81	7.04	6.89	7.24	6.85	6.86	6.86	7.08	7.08	7.07
		6	7	7.01	6.98	6.81	6.87	6.8	7.05	7.24	7.1	6.79	6.83	6.84	7.11	7.14	7.14
		7	6.93	6.94	6.92	6.75	6.79	6.74	7.0525	7.05833	7.0525	6.77	6.76	6.66	7.07	7.1	7.09
		8	6.91	6.9	6.89	6.64	6.63	6.63	7.06	7.06667	7.06	6.77	6.7	6.77	7.06	7.11	7.11
		9	6.8	6.8	6.79	6.46	6.46	6.48	7.0675	7.075	7.0675	6.78	6.8	6.81	6.98	7.03	7.04
		10	6.67	6.68	6.67	6.42	6.38	6.4	7.075	7.08333	7.075	6.7925	6.8025	6.8225	7.07	7.07	7.07
		11	6.54	6.56	6.56	6.4	6.28	6.25	7.0825	7.09167	7.0825	6.805	6.805	6.835	7.06	7.06	7.06
		12	6.41	6.44	6.44	6.31	6.38	6.26	7.09	7.1	7.09	6.8175	6.8075	6.8475	7	7.03	7
		13	6.28	6.32	6.32	6.25	6.48	6.27	7.1	7.105	7.1	6.83	6.81	6.86	7.1	7.07	7.07
		14	6.33	6.4	6.35	6.09	6.12	6.09	7.11	7.11	7.11	6.88	6.89	6.87	7.19	7.16	7.14
		15	6.16	6.13	6	6.05	6.01	5.94	7.175	7.175	7.17	6.66	6.7	6.89	7.09	7.12	7.17
		16	5.85	5.87	5.78	5.68	5.55	5.18	7.14	7.15	7.15	6.83	6.82	6.78	7.23	7.25	7.24
		17	5	5.05	4.98	5.16	5.18	5.29	7.205	7.215	7.21	6.68	6.69	6.8	7.17	7.15	7.14
		18	4.72	4.73	4.66	5.06	5.1	5.04	7.27	7.28	7.27	6.652	6.682	6.748	7.31	7.33	7.34
		19	4.42	4.43	4.44	4.77	4.76	4.75	7.35571	7.36714	7.37	6.624	6.674	6.696	7.2	7.23	7.25
		20	4.24	4.1	4.12	4.61	4.56	4.7	7.44143	7.45429	7.47	6.596	6.666	6.644	7.25	7.18	7.2
		21	4.11	4.04	4.06	4.57	4.58	4.6	7.52714	7.54143	7.57	6.568	6.658	6.592	7.25	7.18	7.2
		22	3.97	3.99	4.01	4.48	4.32	4.45	7.61286	7.62857	7.67	6.54	6.65	6.54	7.25	7.39	7.39
		23	3.84	3.93	3.95	4.48	4.36	4.44	7.69857	7.71571	7.77	6.512	6.642	6.488	7.48	7.47	7.31
		24	3.64	3.58	3.54	4.47	4.39	4.44	7.78429	7.80286	7.87	6.54	6.65	6.54	7.51	7.5	7.14
		25	3.2	3.12	3.33	4.47	4.43	4.43	7.88	7.88	7.97	6.54	6.65	6.64	7.51	7.5	7.26
		26	3.22	3.14	3.15	4.46	4.47	4.42	7.78429	7.80286	7.87	6.74	6.65	6.54	7.51	7.5	7.5
		27	3.14	3.12	3.15	4.46	4.5	4.42	7.88	7.88	7.97	6.54	6.76	6.44	7.63	7.5	7.5
		28	3.18	3.1	3.2	4.45	4.54	4.41	7.88	7.88	7.97	6.54	6.65	6.54	7.44	7.44	7.54
		Supplementary Figure 2 e
		Time (h)	Ra36			Ra36 gcd-			H2O			Fol + Ra36 gcd-			Fol + Ra36			Fol
		0	6.5	6.5	6.5	6.5	6.5	6.5	6.5	6.5	6.5	6.5	6.5	6.5	6.5	6.5	6.5	6.5	6.5	6.5
		2	6.25	6.45	6.3	6.25	6.35	6.44	6.5	6.5	6.5	6.5	6.5	6.5	6.5	6.5	6.5	6.5	6.5	6.5
		4	6.2	6.34	6.45	6.3	6.41	6.12	6.34	6.45	6.38	6.04	6.24	6.12	6.02	6.06	6.23	5.79	5.5	5.57
		6	5.73	5.55	5.51	6.24	6.12	6.35	5.96	5.89	5.89	6.24	6.45	6.03	5.46	5.25	5.55	5.81	5.79	6.05
		8	4.85	4.79	4.78	6.42	5.8	6.14	5.8	5.86	5.88	6.15	6.22	6.19	5.35	5.32	5.31	5.87	5.67	5.57
		10	3.73	3.78	3.75	6.21	6.34	6.29	5.8	5.6	5.54	6.24	6.15	6.29	4.9	4.85	4.6	5.89	5.98	5.7
		12	4.48	3.46	3.47	6.54	6.38	6.41	5.69	5.5	5.51	6.78	6.21	6.23	4.76	4.78	4.69	6.27	5.83	5.69
		14	4.04	4.12	3.96	6.75	6.52	6.49	5.6	5.5	5.51	6.85	6.78	6.41	4.52	4.43	4.22	6.21	6.31	6.18
		16	4.14	4.22	4.07	6.8	6.78	6.75	5.47	5.3	5.3	7.15	7.02	6.89	5.1	5.14	5.14	6.41	6.41	6.4
		18	4.3	4.33	4.29	6.82	6.98	6.75	5.47	5.3	5.31	7.12	7.26	7.32	5.27	5.25	5.2	6.56	6.5	6.51
		20	4.24167	4.27167	4.23167	6.95	7.02	7.15	5.38	5.21	5.22	7.22	7.35	7.21	5.075	5.055	5.005	7.04	6.98	6.99
		22	4.3	4.43	4.54	7.12	7.18	7.24	5.5	5.58	5.54	7.45	7.65	7.45	4.75	4.95	4.85	7.45	7.65	7.35
		24	4.5	4.23	4.59	7.25	7.16	7.21	5.75	5.38	5.34	7.52	7.71	7.33	4.85	4.99	4.75	7.45	7.65	7.35
		26	4.33	4.23	4.39	7.32	7.25	7.19	5.47	5.3	5.51	7.62	7.45	7.64	4.27	5.25	5.12	7.56	7.5	7.51
		28	4.23	4.35	4.38	7.31	7.35	7.18	5.48	5.31	5.53	7.45	7.65	7.59	4.37	5.15	5.15	7.66	7.41	7.51
		30	4.33	4.45	4.28	7.35	7.24	7.19	5.68	5.41	5.53	7.55	7.65	7.28	4.77	4.65	5.15	7.56	7.31	7.61
		32	4.23	4.45	4.38	7.26	7.48	7.12	5.68	5.51	5.63	7.56	7.45	7.59	4.47	4.85	4.85	7.56	7.75	7.51
		34	4.43	4.45	4.38	7.35	7.25	7.19	5.48	5.31	5.53	7.65	7.42	7.53	4.47	5.15	5.25	7.66	7.41	7.51
		36	4.23	4.35	4.38	7.29	7.23	7.14	5.48	5.31	5.53	7.63	7.41	7.48	4.37	4.9	4.9	7.66	7.41	7.51
		38	4.33	4.45	4.38	7.25	7.19	7.35	5.48	5.31	5.53	7.62	7.45	7.55	4.37	5.05	5.15	7.66	7.41	7.51

## Sheet: Supplementary Figure 3
		Supplementary Figure 3 a
		Chemotaxis ratio vs. PBS 7.5
		PBS	Gal	Glu	Trp	Gln
		0.842391	3.39674	5.43478	3.77717	12.337
		0.805978	3.71739	6.52174	8.69565	9.375
		0.978261	3.71739	5.43478	7.06522	7.33696
		1.0587	3.26087	5.43478	9.51087	13.3152
		1.08696	3.17391	9.42935	3.15217	10.8152
		0.803152	3.34333	11.0598	5.61413	9.51087
		Supplementary Figure 3 c
		Chemotaxis ratio vs. H2O
		H2O	Fol exudate	Root exudate
		1.18072	2.25301	4.26506
		1.0241	2.36145	3.75904
		0.903614	2.54217	3.59036
		0.722892	2.6506	3.85542
		1.08434	3.01205	4.57831
		1.08434	2.28916	4.45783
		Supplementary Figure 3 d
		Chemotaxis ratio vs. Fol exudate
		Fol exudate	Root exudate
		0.967033	1.83883
		1.0696	1.56777
		1.03297	2.30769
		0.879121	2.34432
		1.39194	2.12454
		0.659341	1.53846
		Supplementary Figure 3 e
		Chemotaxis ratio vs. root exudate
		Root exudate	Fol exudate
		0.954064	0.883392
		0.890459	0.749117
		1.04594	0.784452
		1.20141	0.424028
		0.918728	0.636042
		0.989399	0.706714
		Supplementary Figure 3 f
		Chemotropic index (%)
		H2O	Roots	Root exudate
		0.5	16.8142	19.7411
		0.2	13.7026	16.3043
		-0.4	15.0769	19.39
	Day of plant death after inoculation (up to 55 d)	Supplementary Figure 3 g (Unsterilized soil)
		Fol + Ra36 Soil		Fol + Ra36 Root		Fol + Ra36 fliC-Soil		Fol + Ra36 fliC- Root		Fol		H2O
		19		29		19		23		22		-
		22		33		23		26		22		-
		22		38		25		38		22		-
		22				25		45		25		-
		36		-		28		-		27		-
		38		-		34		-		29		-
		-		-		34		-		37		-
		-		-		36		-		37		-
		-		-		36		-		37		-
		-		-		42		-		37		-
		-		-		-		-		39		-
		-		-		-		-		45		-
		-		-		-		-		46		-
		-		-		-		-		52		-
		-		-		-		-		55		-
	Day of plant death after inoculation (up to 45 d)	Supplementary Figure 3 g (Sterilized soil)
		Fol + Ra36 Soil		Fol + Ra36 Root		Fol + Ra36 fliC-Soil		Fol + Ra36 fliC- Root		Fol		H2O
		22		26		18		29		17		-
		22		29		23		33		17		-
		24		29		25		33		19		-
		27		33		25		33		19		-
		27		33		32		36		24		-
		32		-		32		-		25		-
		33		-		33		-		29		-
		38		-		35		-		33		-
		-		-		38		-		37		-
		-		-		42		-		37		-
		-		-		-		-		37		-
		-		-		-		-		38		-
		-		-		-		-		38		-
		-		-		-		-		40		-
		-		-		-		-		40		-

## Sheet: Supplementary Figure 4
	Day of plant death after inoculation (up to 55 d)	Supplementary Figure 4 (Unsterilized soil)
		Fol + Ra36 Soil		Fol + Ra36 Root		Fol + Ra36 gcd- Soil		Fol + Ra36 gcd- Root		Fol + Ra36 fliC- Soil		Fol + Ra36 fliC- Root		Fol	H2O
		17		25		18		18		15		21		19	-
		17		25		18		18		15		25		19	-
		21		28		19		22		18		25		22	-
		21		37		25		26		20		26		24	-
		28		-		25		26		22		30		24	-
		33		-		25		27		25		33		26	-
		36		-		31		27		28		-		26	-
		-		-		34		28		30		-		26	-
		-		-		34		29		30		-		33	-
		-		-		34		33		30		-		34	-
		-		-		34		-		33		-		34	-
		-		-		38		-		34		-		39	-
		-		-		-		-		44		-		40	-
		-		-		-		-		-		-		41	-
		-		-		-		-		-		-		45	-
	Day of plant death after inoculation (up to 55 d)	Supplementary Figure 4 (Unsterilized soil)
		Fol + Ra36 Soil		Fol + Ra36 Root		Fol + Ra36 gcd- Soil		Fol + Ra36 gcd- Root		Fol + Ra36 fliC- Soil		Fol + Ra36 fliC- Root		Fol	H2O
		18		22		18		15		18		18		15	-
		18		24		19		15		18		19		15	-
		20		27		19		15		22		22		18	-
		25		29		22		18		22		22		18	-
		25		31		22		18		25		24		19	-
		30		32		22		19		25		26		22	-
		30		-		22		20		28		33		22	-
		31		-		26		20		28		-		26	-
		35		-		27		22		29		-		26	-
		-		-		30		22		33		-		33	-
		-		-		39		29		33		-		35	-
		-		-		44		-		33		-		35	-
		-		-		44		-		-		-		35	-
		-		-		-		-		-		-		35	-
														40
